# Supplementary material for: Prokaryotic Life Associated with Coal-Fire Gas Vents Revealed by Metagenomics
Source: Biology (Basel). 2023 May 15;12(5):723. doi: 10.3390/biology12050723 (PMC10215811; doi:10.3390/biology12050723)
Supplement: Supplementary file 1 [file biology-12-00723-s001.zip › Table S1.xls]

## Sheet: Sheet2
	Bu21	Bu22	Bu22_1
Otu6	24.4797	7.3616	2.57166
Otu2	4.43372	2.64409	40.5047
Otu42	3.26685	0.70827	0.661471
Otu4	14.8677	22.9307	0.436614
Otu5	15.6613	0.910108	0.0851398
Otu16	1.3139	0.0220188	0.0414784
Otu32	1.83607	0	0
Otu22	7.29905	0.649553	0.0829568
Otu8	4.8032	20.0903	11.2537
Otu11	1.35915	0.677077	0.0130984
Otu31	1.24604	0.17615	0.0742245
Otu12	4.38848	1.10828	0.0436614
Otu9	0.76346	6.36342	0.181195
Otu17	1.22342	0.0110094	0.576331
Otu14	1.65133	2.0716	0.144083
Otu3	2.05286	18.3636	10.4722
Otu40	0.375132	1.03672	1.09372
Otu13	2.06228	0.757812	0.908158
Otu34	0.835093	0	0
Otu39	1.34407	0.0018349	0
Otu35	0.197934	0.864236	0.0458445
Otu37	0.699367	1.04039	0
Otu10	0.422259	1.91563	0.0633091
Otu45	0.654125	0.561478	0.117886
Otu1	0.233751	7.4405	21.1321
Otu28	0.393983	0.405512	0.0283799
Otu20	0.186623	0	0
Otu43	0.0716332	0.00550469	0.00873229
Otu30	0.835093	0.471568	0.00218307
Otu21	0.22621	0.00733958	1.63949
Otu44	0.248831	0	0
Otu7	0.295958	0.849557	4.05615
Otu46	0.0640929	0	0
Otu18	0.0245061	0	0
Otu26	0.00565526	0.0256885	0
Otu24	0.088599	0	0
Otu41	0.045242	0	0
Otu33	0.0339315	0.00733958	0.115703
Otu19	0.00377017	0.0128443	0.157181
Otu29	0.00188509	0.126608	2.063
Otu38	0.00377017	0	0
Otu27	0	0.275234	0.0785906
Otu25	0	0.0440375	0
Otu23	0	0.0605516	0
Otu15	0	0.0018349	0.285982
Otu36	0	0	1.06097

## Sheet: Table S1
OTU ID	Relative abundance (%)			OTU sequence	Taxonomy (Silva)
	Bu21	Bu22	Bu22-1
Otu32	1.83607	0	0	CCAGACCTACGGGGGGCAGCAGGCGCGAACACTTTACAATGCGGGAAACCGCGATAAGGGAACCCCGAGTGCCAGCATCAAATGTTGGCTGTCCAGATGGTTAAAAATCATTTGTTAGCAAGGGCCGGGCAAGACCGGTGCCAGCCGCCGCGGTAACACCGGCGGCCCGAGTGGTAGCCGTTTTTATTGGGTCTAAAGGGTCCGTAGCCGGCCTGATAAGTCCTTTGGGAAATCTGACAGCTTAACTGTCAGGCTTCTAAGGGATACTGTCAGGCTTGGGACCGGAAGAGGTAAGGGGTACTCCAGGGGTAGGAGTGAAATCTTGTAATCCCTGGGGGACCATCTGTGGCGAAGGCGCCTTACCAGAACGGGTCCGACGGTGAGGGACGAAAGCTAGGG…	Archaea;Euryarchaeota;Methanomicrobia;Methanosarcinales;ANME-2a-2b;
Otu34	0.835093	0	0	CCAGACCTACGGGGGGCAGCAGGCGCGAACACTTTACAATGCGGGAAACCGCGATAAGGGAACCCCGAGTGCCAGTACTAAGTGCTGGCTGTCTAGATGATTAGAACTCATTTAATAGCAAGGGCCGGGCAAGACCGGTGCCAGCCGCCGCGGTAACACCGGCGGCCCGAGTGGTAACCGATATTATTGGGTCTAAAGGGTCCGTAGCCTGTTTAATAAGTCCTTTGGGAAATCTGGCAGCTTAACTGTCAGGCTGCTAAAGGATACTGTTAAACTTGGGACCGGGAGACGTAGGGGGTACTCCAGGGGTAGGAGTGAAATCTTGTAATCCCTGGGGGACCATCTGTGGCGAAGGCGCCCTACGAGAACGGGTCCGACGGTGAGGGACGAAAGCTAGGG…	Archaea;Euryarchaeota;Methanomicrobia;Methanosarcinales;ANME-2a-2b;
Otu24	0.088599	0	0	CCAGACCTACGGGCTGCACCAGGCGCGAAAACTTCACAATGTGCGAAAGCGCGATGAGGGAATCCCAAGTGCTTGCACGTAAGTGTAAGCTGTTTTTATGTTTAAAACGCATGGAGAGTAAGAGCTGGGTAAGACGGGTGCCAGCCGCCGCGGTAATACCTGCAGCTCAAGTGGTGGCCACTATTATTGGGCCTAAAACGTCCGTAGCCTGTTTAATAAATGCCTGGGTAAATCGTGTAGCTTAACTATACGAATTCCGGGTAGACTGTTAAACTTGAGACCGGGAGAAGTTAGAGGTACTCCTGGGGTAGAGGTGAAATTCTGTAATCCTAGGGGGACCACCAGTGGCGAAGGCGTCTGACTAGAACGGGTCTGACGGTGAGGGACGAAGCCCTGGGG…	Archaea;Euryarchaeota;Thermoplasmata;Marine Benthic Group D and DHVEG-1;
Otu41	0.045242	0	0	CCAGACCTACGGGCGGCAGCAGTTAGGTATAATCTACGATGCGCGAAAGCGTGATAGTTTGAGCCAGAGTGATTCTCATTAGAGAATCTTTTGCCAAATGTAAAAAGTTTGGTGAATAAGGACTGGGTAAGACTAGTGCCAGCCGCCGCGGTAATACTAGCGGTCCAAGTCGCAGCCATTTTTATTGGGTCTAAAACATCCGTAGCTTGTTCGGTAAGTTTCTTGTGAAATCCTGTCTCTCAAAGATAGGGCGCGCAGGAAATACTGCCAAGCTAGAGACTGGGAGACGTAGGAAGTACGTTCGAAGTAGCGGTAAAATGTTTTAATCTCGGACGGACTCACAACAGCGAAGGCATCTTACGAGAACAGTTCTGACAGTGAGGGATGAAGGCTAGGGGC…	Archaea;Nanoarchaeota;Nanoarchaeia;Woesearchaeales;SCGC AAA011-D5;
Otu39	1.34407	0.0018349	0	CCAGACCTACGGGGTGCAGCAGGCGAGAAAACTTTGCAATGTGCGAAAGCACGACAAGGTTAATCCGAGTGGTTTCTGCTAAAGGAACCTTTTGTTAGTCATAGAACCACTAATGAATAAGGGGTGGGCAAGTTCTGGTGTCAGCCGCCGCGGTAAAACCAGCACCTCAAGTGGTCAGGATGATTATTGGGCCTAAAGCATCCGTAGCCTGCTTTGTAAGTTTTCGGTTAAATCCATACGCTTAACGTATGGGCTGCCGGGAATACTGCACAGCTAGGGAGTGGGAGAGGTAGACGGTACTCGGTAGGAAGGGGTAAAATCCTTTGATCTATCGATGACCACCTGTGGCGAAGGCGGTCTACCAGAACACGTCCGACGGTGAGGGATGAAAGCTGGGGG…	Archaea;Thaumarchaeota;Nitrososphaeria;Nitrosopumilales;Nitrosopumilaceae;
Otu44	0.248831	0	0	CCAGACCTACGGGGGGCAGCAGGCGAGAAAACTTTGCAATGTGCGAAAGCACGACAAGGTTAATCCGAGTGGTTTGTGCTAAACAGACCTTTTGTTAGTCCTAGAAACACTAACGAATAAGGGGTGGGCAAGTTCTGGTGTCAGCCGCCGCGGTAAAACCAGCACCTCAAGTGGTCAGGATGATTATTGGGCCTAAAGCATCCGTAGCCGGCTCTGTAAGTTTTCGGTTAAATCTGTACGCTCAACGTACAGGCTGCCGGGAATACTGCAGAGCTAGGGAGTGGGAGAGGTAGACGGTACTCGGAAGGAAGGGGTAAAATCCTTTGATCTTTTGATGACCACCTGTGGCGAAGGCGGTCTACCAGAACACGTCCGACGGTGAGGGATGAAAGCTGGGGG…	Archaea;Thaumarchaeota;Nitrososphaeria;Nitrosopumilales;Nitrosopumilaceae;
Otu15	0	0.0018349	0.285982	CCAGACCTACGGGGGGCAGCAGTGGGGAATTTTGCGCAATGGGGGAAACCCTGACGCAGCAACGCCGCGTGGAGGATGAAGTCCCTTGGGACGTAAACTCCTTTCGACCGGGACGATAATGACGGTACCGGAAGAAGAAGCCCCGGCTAACTTCGTGCCAGCAGCCGCGGTAATACGAGGGGGGCAAGCGTTGTTCGGAATTATTGGGCGTAAAGGGTGCGTAGGCGGTTCGGTAAGTCTTGTGTGAAATCTTCGGGCTTAACTCGAAGTCTGCACGAGAAACTGCCGGGCTGGAGTGTGGGAGAGGTGAGTGGAATTCCCGGTGTAGCGGTGAAATGCGTAGATATCGGGAGGAACACCTGTGGCGAAAGCGGCTCACTGGACCATAACTGACGCTGA…	Bacteria;Acidobacteria;Acidobacteriia;Acidobacteriales;Acidobacteriaceae (Subgroup 1);
Otu12	4.38848	1.10828	0.0436614	CCAGACCTACGGGGGGCAGCAGTGGGGAATATTGCTCAATGGGCGCAAGCCTGAAGCAGCGACGCCGCGTGAGGGATGAAGGCCTTCGGGTTGTAAACCTCTTTCAGCGCCGAAGAAGCGAAAGTGACGGTAGGCGCAGAAGAAGCACCGGCTAACTACGTGCCAGCAGCCGCGGTAATACGTAGGGTGCAAGCGTTGTCCGGAATTATTGGGCGTAAAGAGCTCGTAGGCGGTTTGTCGCGTCTGCTGTGAAAACCTGGGGCTTAACCCCGGGCCTGCAGTGGGTACGGGCAGACTAGAGTGCGGTAGGGGAGACTGGAATTCCTGGTGTAGCGGTGAAATGCGCAGATATCAGGAGGAACACCGGTGGCGAAGGCGGGTCTCTGGGCCGTAACTGAC…	Bacteria;Actinobacteria;Actinobacteria;Kineosporiales;Kineosporiaceae;
Otu11	1.35915	0.677077	0.0130984	CCAGACCTACGGGGGGCAGCAGTGGGGAATATTGCGCAATGGGCGGAAGCCTGACGCAGCGACGCCGCGTGGGGGATGACGGCCTTCGGGTTGTAAACCTCTTTCAGCGCCGACGAAGCCTTTCGGGGTGACGGTAGGTGCAGAAGAAGCGCCGGCTAACTACGTGCCAGCAGCCGCGGTAATACGTAGGGCGCGAGCGTTGTCCGGAATTATTGGGCGTAAAGAGCTCGTAGGCGGTTTGTCGCGTCGGATGTGAAAGCCCACGGCTTAACTGTGGGTCTGCATTCGATACGGGCAGACTGGAGGCAGGTAGGGGAGCATGGAATTCCCGGTGTAGCGGTGAAATGCGCAGATATCGGGAGGAACACCGGTGGCGAAGGCGGTGCTCTGGGCCTTGCC…	Bacteria;Actinobacteria;Actinobacteria;Streptosporangiales;Thermomonosporaceae;Actinomadura;
Otu2	4.43372	2.64409	40.5047	CCAGACCTACGGGGGGCAGCAGTAAGGAATATTGGTCAATGGGCGCAAGCCTGAACCAGCCATGCCGCGTGCAGGATGAAGGCCCTCAGGGTTGTAAACTGCTTTTCTCAGGGAAGAAACCCTCGTTTTCTAACGAGGCTGACGGTACCTGAGGAATAAGCACCGGCTAACTCCGTGCCAGCAGCCGCGGTAATACGGAGGGTGCGAGCGTTATCCGGATTCACTGGGTTTAAAGGGTGTGTAGGCGGGCAGGTAAGTCAGCGGTGAAAGCCCCGAGCTTAACTTGGGAATTGCCGTTGATACTATCTGTCTTGAATGTTGTGGAGGCGAGCGGAATATGGCATGTAGCGGTGAAATGCTTAGATATGCCATAGAACACCGATTGCGAAGGCAGCTCGC…	Bacteria;Bacteroidetes;Bacteroidia;Chitinophagales;Chitinophagaceae;
Otu37	0.699367	1.04039	0	CCAGACCTACGGGGTGCAGCAGTAAGGAATATTGGTCAATGGACGGAAGTCTGAACCAGCCATGCCGCGTGCAGGATGAAGGTCCTCTGGATTGTAAACTGCTTTTATATGGGAAGAAAGGTACCTTTTCCAAGGTATTTGACGGTACTATAGGAATAAGCACCGGCTAACTCCGTGCCAGCAGCCGCGGTAATACGGAGGGTGCAAGCGTTATCCGGATTCACTGGGTTTAAAGGGTGCGTAGGCGGAACAGTAAGTCCGTGGTGAAATCTCCGAGCTTAACTCGGAAACTGCCGTGGATACTATTGGTCTTGAATATTGTGGAGGTTAGCGGAATATGTCATGTAGCGGTGAAATGCATAGATATGACATAGAACACCAATTGCGAAGGCAGCTGGC…	Bacteria;Bacteroidota;Bacteroidia;Chitinophagales;Chitinophagaceae;Chitinophaga;
Otu8	4.8032	20.0903	11.2537	CCAGACCTACGGGGGGCAGCAGTAGGGAATCTTCCGCAATGGGCGAAAGCCTGACGGAGCGACGCCGCGTGAGGGACGAAGGCCTTCGGGTTGTAAACCTCTGGCTTTGGGGACGAGGGCACCGGGGGGACCCGGTGAGGGACGGTACCCAAGGAGGAAGCCCCGGCAAACTACGTGCCAGCAGCCGCGGTAAGACGTAGGGGGCGAGCGTTGTCCGGAATCACTGGGCGTAAAGGGCGCGCAGGCGGCGATGCACGTCCGAGGTGAAAGGCAGCGGCTCAACCGCTGAGGGGCCTCGGATACGGCATGGCTTGAGGGTCGGAGAGGCAAGGGGAATTCCTGGTGTAGCGGTGAAATGCGTAGAGATCAGGAGGAATACCGGTGGCGAAGGCGCCTTGC…	Bacteria;Firmicutes;Bacilli;Kyrpidiales;Kyrpidiaceae;Kyrpidia;
Otu33	0.0339315	0.00733958	0.115703	CCAGACCTACGGGGGGCAGCAGTAGGGAATCTTCCGCAATGGGCGCAAGCCTGACGGAGCGACGCCGCGTGAGGGAAGAAGGCCTTCGGGTTGTAAACCTCTGGCTTTGGGGACGAGGGCGCAAGGGGGACCTTGCGAGGGACGGTACCCAAGGAGGAAGCCCCGGCAAACTACGTGCCAGCAGCCGCGGTAAGACGTAGGGGGCGAGCGTTGTCCGGAATCACTGGGCGTAAAGGGCACGTAGGCGGTTTTGCACGTCCAAGGTGAAAGACCGCGGCTCAACCGCGGGGGGACCTTGGATACGGCAGGACTTGAGCGTCGGAGAGGCAAGGGGAATTCCTGGTGTAGCGGTGAAATGCGTAGAGATCAGGAGGAACACCGGTGGCGAAGGCGCCTTGC…	Bacteria;Firmicutes;Bacilli;Kyrpidiales;Kyrpidiaceae;Kyrpidia;
Otu19	0.00377017	0.0128443	0.157181	CCAGACCTACGGGGGCACCAGTAGGGAATCTTCCGCAATGGGCGAAAGCCTGACGGAGCGACGCCGCGTGGGGGAAGAAGGCCTTCGGGTTGTAAACCCCTGTCATCCGGGACGAGGGAGGACGGTACCGGAGGAGGAAGCCCCGGCTAACTACGTGCCAGCAGCCGCGGTAATACGTAGGGGGCGAGCGTTGTCCGGAATCACTGGGCGTAAAGGGCGCGCAGGCGGCGATGCACGTCCGAGGTGAAAGGCAGCGGCTCAACCGCTGAGGGGCCTCGGATACGGCATGGCTTGAGGGTCGGAGAGGCAAGGGGAATTCCTGGTGTAGCGGTGAAATGCGTAGAGATCAGGAGGAATACCGGTGGCGAAGGCGCCTTGCTGGACGACGCCTGACGCTGA…	Bacteria;Firmicutes;Bacilli;Kyrpidiales;Kyrpidiaceae;Kyrpidia;
Otu13	2.06228	0.757812	0.908158	CCAGACCTACGGGGGGCAGCAGTAGGGAATCTTCCGCAATGGACGAAAGTCTGACGGAGCAACGCCGCGTGAGCGAAGAAGGCCTTCGGGTCGTAAAGCTCTGTTGTCAGGGAAGAACAAGTACCGTTCAAATAGGGCGGTGCCTTGACGGTACCTGACCAGAAAGCCACGGCTAACTACGTGCCAGCAGCCGCGGTAATACGTAGGTGGCAAGCGTTGTCCGGAATTATTGGGCGTAAAGCGCGCGCAGGCGGTTTCTTAAGTCTGATGTGAAAGCCCACGGCTCAACCGTGGAGGGTCATTGGAAACTGGGGAACTTGAGTGCAGAAGAGGAGAGCGGAATTCCACGTGTAGCGGTGAAATGCGTAGAGATGTGGAGGAACACCAGTGGCGAAGGCG…	Bacteria;Firmicutes;Bacilli;Bacillales;Bacillaceae;Bacillus;
Otu6	24.4797	7.3616	2.57166	CCAGACCTACGGGGGGCAGCAGTAGGGAATCTTCTGCAATGGGCGCAAGCCTGACAGAGCAACGCCGCGTGAGTGAGGAAGGCCTTCGGGTCGCAGAACTCTGTTGTTGGGGAAGAAAAGGGTGAGCAGCCGATTGACGGTACCCGACGAGGAAGCCCCGGCTAACTACGTGCCAGCAGCCGCGGTAATACGTAGGGGGCGAGCGTTGTCCGGAATGATTGGGCGTAAAGGGCGTGTAGGCGGCAGGTTAAGTCTGGTGTGAAAGCCCACGGCTCAACCGTGGGATGTCATTGGAAACTGGCTTGCTTGAGTGCAGGAGAGGTGCGTGGAATTCCTGGTGTAGCGGTGAAATGCGTAGATATCAGGAGGAACACCGATGGCGAAGGCAGCGCACTGGCC…	Bacteria;Firmicutes;Bacilli;Thermicanales;Thermicanaceae;Carbobacillus;
Otu1	0.233751	7.4405	21.1321	CCAGACCTACGGGGGGCAGCAGTAGGGAATCTTCCGCAATGGGCGGAAGCCTGACGGAGCGACGCCGCGTGGGGGAGGAAGGCCTTCGGGTTGTAAACCCCTGTTGTCGGGGAAGAAGGGCCGCGGAGGCGGCATTGACGGTACCCGACGAGGAAGCCCCGGCTAACTACGTGCCAGCAGCCGCGGTAATACGTAGGGGGCGAGCGTTGTCCGGAATGACTGGGCGTAAAGGGCGCGTAGGCGGCCTGTTAAGTCTGCTGTGAAAGGCCACGGCTCAACCGTGGGGGTGCAGCGGAAACTGGCGGGCTTGAGTGCAGGAGAGGTGCGCGGAATTCCCGGTGTAGCGGTGAAATGCGTAGAGATCGGGAGGAACACCGATGGCGAAGGCAGCGCACTGGC…	Bacteria;Firmicutes;Bacilli;Thermicanales;Thermicanaceae;Hydrogenibacillus;
Otu7	0.295958	0.849557	4.05615	CCAGACCTACGGGGGGCAGCAGTAGGGAATCTTCCGCAATGGGCGGAAGCCTGACGGAGCGACGCCGCGTGGGGGAGGAAGGCCTTCGGGTCGTAAACCCCTGTTGTCGGGGAAGAGGGCTTGCCGTAGGGCGAGTTGGACGGTACCCGACGAGGAAGCCCCGGCTAACTACGTGCCAGCAGCCGCGGTAAGACGTAGGGGGCGAGCGTTGTCCGGAATGACTGGGCGTAAAGGGCGCGTAGGCGGCCGAGTAAGCCCTGTGTGAAAGGCCACGGCTCAACCGTGGAGGTGCGCAGGGGACTGCTTGGCTAGAGGGCGGGAGAGGGAAGTGGAATTCCCGGTGTAGCGGTGAAATGCGTAGATATCGGGAGGAACACCAGTGGCGAAGGCGGCTTCCTG…	Bacteria;Firmicutes;Bacilli;Thermicanales;Thermicanaceae;Brockia;Brockia lithotrophica
Otu9	0.76346	6.36342	0.181195	CCAGACCTACGGGGGGCAGCAGTGGGGAATCTTCCGCAATGGGCGAAAGCCTGACGGAGCGACGCCGCGTGAGCGAAGAAGGCCTTCGGGTCGTAAAGCTCTGTTGTTGGGGACGAAGGAAGTGACGGTACCCAACGAGGAAGCCCCGGCTAACTACGTGCCAGCAGCCGCGGTAAGACGTAGGGGGCGAGCGTTGTCCGGAATTACTGGGCGTAAAGGGCGCGCAGGCGGCCCAAGAAGTCAGGGGTGAAATACCGCAGCTCAACTGCGGGGGTGCCTTTGAAACCATTGGGCTTGAGGGCAGGAGAGGGGAGTGGAATTCCCGGTGTAGCGGTGAAATGCGTAGATATCGGGAGGAACACCAGTGGCGAAGGCGGCTCTCTGGCCTGGCCCTGACGC…	Bacteria;Firmicutes;Desulfotomaculia;Desulfotomaculales;Desulfurisporaceae;Desulfofundulus;
Otu10	0.422259	1.91563	0.0633091	CCAGACCTACGGGGGGCAGCAGTGGGGAATCTTCCGCAATGGGCGAAAGCCTGACGGAGCAACGCCGCGTGAGCGAAGAAGGCCTTTGGGTCGTAAAGCTCTGTTGCAGGGGACGAAGGCAGTGACGGTACCCTGCGAGGAAGCCCCGGCTAACTACGTGCCAGCAGCCGCGGTAAGACGTAGGGGGCGAGCGTTGTCCGGAATTACTGGGCGTAAAGGGCGCGTAGGCGGCCCGTGAAGTCAGGGGTGAAATACCGCGGCTCAACCGCGGGGGTGCCCATGAAACCAGCGGGCTTGAGGGCAGGAGAGGGGAGCGGAATTCCCAGTGTAGCGGTGAAATGCGTAGATATTGGGAGGAACACCAGTGGCGAAGGCGGCTCTCTGGCCTGGCCCTGACGC…	Bacteria;Firmicutes;Desulfotomaculia;Desulfotomaculales;Desulfurisporaceae;Desulfofundulus;
Otu23	0	0.0605516	0	CCAGACCTACGGGTGGCAGCAGTGGGGAATCTTCCGCAATGGGCGAAAGCCTGACGGAGCAACGCCGCGTGAGCGAAGAAGGCCTTTGGGTCGTAAAGCTCTGTTGCAGGGGACGAAGGCAGTGACGGTACCCTGCGAGGAAGCCCCGGCTAACTACGTGCCAGCAGCCGCGGTAAGACGTAGGGGGCGAGCGTTGTCCGGAATTACTGGGCGTAAAGGGCGCGCAGGCGGCCCAAGAAGTCAGGGGTGAAATACCGCAGCTCAACTGCGGGGGTGCCTTTGAAACCATTGGGCTTGAGGGCAGGAGAGGGGAGTGGAATCCCCGGTGTAGCGGTGAAATGCGTAGATATCGGGAGGAATACCAGTGGCGAAGGCGACTCTCTGGACTGACCCTGACGC…	Bacteria;Firmicutes;Desulfotomaculia;Desulfotomaculales;Desulfurisporaceae;Desulfofundulus;
Otu21	0.22621	0.00733958	1.63949	CCAGACCTACGGGGGGCAGCAGTTGGGAATCTTAGGCAATGGGCGAAAGCCTGACCTAGCGACGCCGCGTGAGGGAAGAAGGCCTTCGGGTTGTAAACCTCTGTCATCGGGGACGAAGGAAGTGACGGTACCCGAGGAGGAAGCCCCTGCTAACTACGTGCCAGCAGCCGCGGTAATACGTAGGGGGCGAGCGTTGTCCGGAGTTACTGGGCGTAAAGGGCGTGTAGGCGGCATGTTAAGTCAGGTGTGAAATTCCGGGGCTCAACCTCGGAACTGCGCCTGAAACTGGCAAGCTAGAGGGCAGGAGAGGGAAGTGGAATTCCCGGTGTAGCGGTGAAATGCGTAGATATCGGGAGGAACACCAGTGGCGAAGGCGGCTTCCTGGACTGTACCTGACGC…	Bacteria;Firmicutes;DTU015;D8A-2
Otu36	0	0	1.06097	CCAGACCTACGGGTGGCACCAGTTGGGAATCTTAGGCAATGGGCGAAAGCCTGACCTAGCGACGCCGCGTGAGGGAAGAAGGCCTTCGGGTTGTAAACCTCTGTCTTCCGGGACGAAGTAAGTGACGGTACCGGAGGAGGAAGCCCCTGCTAACTACGTGCCAGCAGCCGCGGTAAGACGTAGGGGGCGAGCGTTGTCCGGAGTTACTGGGCGTAAAGGGCGTGTAGGCGGCCTGTTAAGTCAGGTGTGAAATTCCAGGGCTCAACTCTGGAGCTGCGCTTGAAACTGGCAGGCTAGAGGGCAGGAGAGGGAAGTGGAATTCCCGGTGTAGCGGTGAAATGCGTAGATATCGGGAGGAACACCAGTGGCGAAGGCGGCTTCCTGGACTGGCCCTGACGC…	Bacteria;Firmicutes;DTU015;D8A-2
Otu16	1.3139	0.0220188	0.0414784	CCAGACCTACGGGTGGCAGCAGTGGGGAATTTTGCGCAATGGGCGGAAGCCTGACGCAGCGACGCCGCGTGGGTGACGAAGGCCTTCGGGTTGTAAAGCCCTGTTGTACGGGACGAAGGAGTGACGGTACCGTACGAGGAAGCCCCGGCTAACTACGTGCCAGCAGCCGCGGTAAAACGTAGGGGGCGAGCGTTGTCCGGAATTACTGGGCGTAAAGAGCTCGTAGGCGGTAGTTCAAGTCAGGTGTGAAAGCCGACGGCTCAACCGGAGGACTGCACTTGATACTGGGCTGCTAGAGGTAAGGAGAGGAAAGTGGAATTCCCGGTGTAGCGGTGAAATGCGTAGATATCGGGAGGAACACCAGTGGCGAAGGCGGCTTTCTGGCCTTAACCTGACGCT…	Bacteria;Firmicutes;Thermacetogenia;Thermacetogeniales;Thermacetogeniaceae;
Otu29	0.00188509	0.126608	2.063	CCAGACCTACGGGGGGCAGCAGTGGGGAATCTTCCGCAATGGGCGAAAGCCTGACGGAGCGACGCCGCGTGAGCGAAGAAGGCCTTCGGGTCGTAAAGCTCGGTAGTGTGGGAAGAAGGGGTGACGGTACCACACGAAAGCCCCGGCTAACTACGTGCCAGCAGCCGCGGTAAGACGTAGGGGGCGAGCGTTGTCCGGAGTTACTGGGCGTAAAGGGCGCGTAGGCGGTTTAGCAAGTCAGGTGTAAAAGGCCACGGCTCAACCGTGGATATGCATTTGAAACTGCTGAGCTAGAGGGCAGGAGAGGGGAGTGGAATTCCCGGTGTAGCGGTGAAATGCGTAGATATCGGGAGGAATACCAGTGGCGAAGGCGACTCCCTGGACTGGCCCTGACGCTGA…	Bacteria;Firmicutes;Thermoanaerobacteria;Thermoanaerobacterales;Thermoanaerobacteraceae;Caldanaerobacter;
Otu27	0	0.275234	0.0785906	CCAGACCTACGGGTGGCAGCAGTGGGGAATCTTGCGCAATGGGGGGAACCCTGACGCAGCGACGCCGCGTGAGCGAAGAAGGCCTTCGGGTTGTAAAGCTCTGTTCTGTGGGGAGAAGACGGTACCACAGGAGAAAGCCCCGGCCAACTACGTGCCAGCAGCCGCGGTAATACGTAGGGGGCAAGCGTTGTCCGGAGTGACTGGGCGTAAAGGGCGCGTAGGCGGTCTTAGAAGTCAGATGTAAAAGGTACCGGCTCAACCGGTAAATAGCATCTGATACCATAAGACTAGAGTACAGGAGAGGGGAGCGGAATTCCTGGTGTAGCGGTGAAATGCGTAGAGATCAGGAAGAACACCGGTGGCGAAGGCGGCTCTCTGGCCTGGGACTGACGCTGAGGC…	Bacteria;Firmicutes;Thermoanaerobacteria;Thermoanaerobacterales;Thermoanaerobacteraceae;Caldanaerobius;
Otu3	2.05286	18.3636	10.4722	CCAGACCTACGGGGGGCAGCAGTGGGGAATCTTGCGCAATGGGCGAAAGCCTGACGCAGCGACGCCGCGTGAGCGAGGAAGGCCTTCGGGTCGTAAAGCTCGATAGTGTGGGAAGAATAGATGACGGTACCACACGAAAGCCCCGGCTAACTACGTGCCAGCAGCCGCGGTAAGACGTAGGGGGCGAGCGTTGTCCGGAATTACTGGGCGTAAAGGGCGCGTAGGCGGCCACTCAAGTCAGGTGTAAAAAACCCGGGCTCAACCCGGGGGATGCACATGAAACTGAGGGGCTAGAGGGCAGGAGAGGGGAGTGGAATTCCCGGTGTAGCGGTGAAATGCGTAGATATCGGGAGGAATACCAGTGGCGAAGGCGACTCTCTGGACTGACCCTGACGCTGA…	Bacteria;Firmicutes;Thermoanaerobacteria;Thermoanaerobacterales;Thermoanaerobacteraceae;Thermoanaerobacter;
Otu42	3.26685	0.70827	0.661471	CCAGACCTACGGGGGGCAGCAGTAGGGAATCTTGCGCAATGGGGGAAACCCTGACGCAGCGACGCCGCGTGTGCGAAGAAGCCCTTCGGGGTGTAAAGCACTGTCGCCCGGGACGAGGGGGGCCGGAAGGTCTCTGACGGTACCGGGAGAGGAAGCCCCGGCTAACTACGTGCCAGCAGCCGCGGTAATACGTAGGGGGCGAGCGTTGTCCGGAATGACTGGGCGTAAAGCGCGTGGAGGCGGCACGGCACGTCGGGTGTGAAAGACCCCGGCTCAACCGGGGGGATGCACCCGATACGGCCGAGCTGGAGGGCAGGAGAGGGCAGCGGAATTCCCGGTGTAGCGGTGAAATGCGTAGATATCGGGAAGAACACCAGTGGCGAAGGCGGCTGCCTGGCC…	Bacteria;Firmicutes;Thermaerobacteria;
Otu40	0.375132	1.03672	1.09372	CCAGACCTACGGGTGGCAGCAGTAGGGAATCTTCTGCAATGGGCGGAAGCCTGACAGAGCGACGCCGCGTGAGCGAAGAAGGCCTTCGGGTCGTAAAGCTCTGTTGTCGGGGAAGAAAGGCGGGCCTATGGCGCGTTTGACGGTACCCGACGAGGAAGCCCCGGCTAACTACGTGCCAGCAGCCGCGGTAAGACGTAGGGGGCGAGCGTTGTCCGGAATGATTGGGCGTAAAGGGCGCGTAGGCGGCCTGTGAAGTCCGGTGTGAAAGACCGCGGCTCAACCGCGGGGGGTCACCGGAAACTGGCGGGCTTGAGTGCAGGAGAGGTGCGCGGAATTCCTGGTGTAGCGGTGAAATGCGTAGAGATCAGGAGGAACACCGATGGCGAAGGCAGCGCACTG…	Bacteria;Firmicutes;
Otu17	1.22342	0.0110094	0.576331	CCAGACCTACGGGGGGCAGCAGTAGGGAATCTTCCGCAATGGGCGAAAGCCTGACGGAGCGACGCCGCGTGTGGGAAGACAGCCTACGGGTTGTAAACCACCGAATTTCGGGAAGAGGCAGACGGTACCGAAAGGAAAGCCCCGGCTAACTACGTGCCAGCAGCCGCGGTAAGACGTAGGGGGCAAGCGTTGTCCGGAGTGACTGGGCGTAAAGGGCGTGTAGGCGGCCTGGAAAGTCCCGGGTGAAAACGCAGCGCTCAACGCAGCGCGTGCTCGGGAGAGTGGCAGGCTAGAGTGCCAAAGAGGAGCGCGGAATTCCCGGTGGAGCGGTGAAATGCGTAGAGATCGGGAAGAACACCAGTGGCGAAGGCGGCGCTCTGGGTGGCAACTGACGCTGAG…	Bacteria;Firmicutes;
Otu22	7.29905	0.649553	0.0829568	CCAGACCTACGGGTTGCAGCAGTCGGGAATCTTGGGCAATGGGGGAAACCCTGACCCAGCGACGCCGCGTGAGCGAAGAAGGCCTTCGGGTCGTAAAGCTCTGTCCTAGGGGAAGAACGTCTAAGGGAGGAAATGCCCTTGGGGTGACGGTACCCTAGGAGGAAGCCCCGGCTAACTACGTGCCAGCAGCCGCGGTAAGACGTAGGGGGCGAGCGTTGTCCGGAATGACTGGGCGTAAAGGGCGTCTAGGCGGCCTGTGAAGTCCTGCGTGAAAGGCCACGGCTTAACCGTGGAAGGTCGCAGGAAACCAGCGGGCTTGAGGGCAGGAGAGGGGAGCGGAATTCCTGGTGTAGCGGTAAAATGCGTAGATATCAGGAAGAACACCGGTGGCGAAGGCGG…	Bacteria;Firmicutes;
Otu25	0	0.0440375	0	CCAGACCTACGGGTGGCAGCAGTAGGGAATTTTCCACAATGGGGGCAACCCTGATGGAGCAACGCCGCGTGCAGGATGAATGCCTTCGGGTTGTAAACTGCTTTTATCTGTGACGATTATGACGGTAGCAGATGAATAAGGATCGGCTAACTCCGTGCCAGCAGCCGCGGTCATACGGAGGATCCAAGCGTTATCCGGAATTACTGGGCGTAAAGAGTTGCGTAGGTGGCATAGTAAGCAAGTAGTGAAATCGTGTGGCTCAACCATACTTCCATTATTTGAACTGCTAAGCTAGAGGATGAGAGAGGTTATTGGAATTCCCAGTGTAGGAGTGAAATCCGTAGATATTGGGAGGAACACCGATGGCGTAGGCAGATAACTGGCTCATTCCTGACACTA…	Bacteria;Patescibacteria;Saccharimonadia;Saccharimonadales;
Otu46	0.0640929	0	0	CCAGACCTACGGGGTGCACCAGCTAGGAATAGTGCGCAATGGACGAAAGTCTGACGCCGCGACGCCGCGTGAGGGATGACGGCCATAGGGTTGTAAACCTCTTTTGCCAGAAGGGAGACCGACTGGAGAATAAGCACCCGCTAACTACGTGCCAGCAGCTGCGGTGATACGTAGGGTGCAAGCGTTGCCCGGATTTACTGGGCGTAAAGCGTTTCGTAGGCTTTTTGGTAAGTTGTGCTTTGAAGACCGGGGCTCAACCTCGGAAAGGGGCACAATACTGCCAGAATTGAAGAATTTAGGGGCTACTGGAACTTATGGTGTAGGAGTGAAATCCGTTGATATCATAAGGAACGCCAAGGGCGTAGGCAGGTAGCTGGGAATTTCTTGACGCTGAGGAAC…	Bacteria;Patescibacteria;Microgenomatia;Candidatus Woesebacteria;
Otu31	1.24604	0.17615	0.0742245	CCAGACCTACGGGGGGCAGCAGTGGGGAATATTGGACAATGGGCGCAAGCCTGATCCAGCAATGCCGCGTGGGTGAAGAAGGTCTTCGGATTGTAAAGCCCTTTCGGCGGGGACGATGATGACGGTACCCGCAGAAGAAGCCCCGGCTAACTTCGTGCCAGCAGCCGCGGTAATACGAAGGGGGCTAGCGTTGCTCGGAATCACTGGGCGTAAAGGGCGCGTAGGCGGCGTGATTAGTCAGGCGTGAAAGCCCTGGGCTCAACCTGGGGACTGCGCTTGAGACGGTCATGCTTGAGGGCGGAAGAGGCTCGCGGAATTCCCAGTGTAGAGGTGAAATTCGTAGATATTGGGAAGAACACCGGTGGCGAAGGCGGCGAGCTGGTCCGTACCTGACGCTGA…	Bacteria;Proteobacteria;Alphaproteobacteria;Acetobacterales;Acetobacteraceae;
Otu30	0.835093	0.471568	0.00218307	CCAGACCTACGGGGTGCAGCAGTGGGGAATATTGGACAATGGGCGCAAGCCTGATCCAGCCATGCCGCGTGAGTGACGAAGGTCTTCGGATTGTAAAGCTCTTTTGGCGGGGACGATAATGACGGTACCCGCAGAATAAGCCCCGGCTAACTTCGTGCCAGCAGCCGCGGTAATACGAAGGGGGCTAGCGTTGTTCGGAATCACTGGGCGTAAAGCGCACGTAGGCGGATTTGCCAGTCAGGGGTGAAATCCCGGGGCTCAACCTCGGAACTGCCTTTGATACAGCAAGTCTCGAGTCCGGAAGAGGTGGGTGGAATTCCTAGTGTAGAGGTGAAATTCGTAGATATTAGGAAGAACACCAGTGGCGAAGGCGGCCCACTGGTCCGGTACTGACGCTGA…	Bacteria;Proteobacteria;Alphaproteobacteria;Rhizobiales;Hyphomicrobiaceae;Hyphomicrobium;
Otu26	0.00565526	0.0256885	0	CCAGACCTACGGGGTGCAGCAGTAGGGAATATTGGACAATGGGCGAAAGCCTGATCCAGCAATGCCGCGTGAGTGATGAAGGCCTTAGGGTTGTAAAGCCCTTTTACCCGGGAAGATAATGACTGTACCGGGAGAATAAGCTCCGGCTAACTCCGTGCCAGCAGCCGCGGTAATACGGAGGGAGCTAGCGTTGTTCGGAATTACTGGGCGTAAAGCGCACGTAGGCGGCTTTGTAAGTTAGAGGTGAAAGCCTGGAGCTCAACTCCAGAATTGCCTTTAAGACTGCATCGCTTGAATCCGGGAGAGGTGAGTGGAATTCCGAGTGTAGAGGTGAAATGCGTAGATATTGGGAGGAACACCAGTGGCGAAGGCGGCTCTCTGGCCTGGCCCTGACGCTGA…	Bacteria;Proteobacteria;Alphaproteobacteria;Sphingomonadales;Sphingomonadaceae;Sphingomonas;
Otu5	15.6613	0.910108	0.0851398	CCAGACCTACGGGGGGCAGCAGTGGGGAATTTTGGACAATGGGGGCAACCCTGATCCAGCCATCCCGCGTGTGCGATGAAGGCCTTCGGGTTGTAAAGCACTTTTGGCAGGAAAGAAACGGCCCTGGTTAATACCTGGGGCAACTGACGGTACCTGCAGAATAAGCACCGGCTAACTACGTGCCAGCAGCCGCGGTAATACGTAGGGTGCAAGCGTTAATCGGAATTACTGGGCGTAAAGCGTGCGCAGGCGGTTCGGAAAGAAAGATGTGAAATCCCAGGGCTTAACCTTGGAACTGCATTTTTAACTACCGGGCTAGAGTGTGTCAGAGGGAGGTGGAATTCCGCGTGTAGCAGTGAAATGCGTAGAGATGCGGAGGAACACCGATGGCGAAGGCAG…	Bacteria;Proteobacteria;Gammaproteobacteria;Betaproteobacteriales;Burkholderiaceae;Bordetella;
Otu4	14.8677	22.9307	0.436614	CCAGACCTACGGGGGGCAGCAGTGGGGAATTTTGGACAATGGGCGAAAGCCTGATCCAGCAATGCCGCGTGTGTGAAGAAGGCCTTCGGGTTGTAAAGCACTTTTGTCCGGAAAGAAATCCTTGGCTCTAATACAGTCGGGGGATGACGGTACCGGAAGAATAAGCACCGGCTAACTACGTGCCAGCAGCCGCGGTAATACGTAGGGTGCGAGCGTTAATCGGAATTACTGGGCGTAAAGCGTGCGCAGGCGGTCTGTTAAGACAGATGTGAAATCCCCGGGCTCAACCTGGGAACTGCATTTGTGACTGGCAGGCTAGAGTATGGCAGAGGGGGGTAGAATTCCACGTGTAGCAGTGAAATGCGTAGAGATGTGGAGGAATACCGATGGCGAAGGCAG…	Bacteria;Proteobacteria;Gammaproteobacteria;Betaproteobacteriales;Burkholderiaceae;Burkholderia-Caballeronia-Paraburkholderia;
Otu28	0.393983	0.405512	0.0283799	CCAGACCTACGGGGGGCACCAGTGGGGAATATTGGACAATGGGGGCAACCCTGATCCAGCAATGCCGCGTGTGTGAAGAAGGCCTTCGGGTTGTAAAGCACTTTTGGCAGGAAAGAAAAGCGGCGCGCTAATACCGTGCGGCTTTGACGTTACCTGCAGAAAAAGCACCGGCTAACTCCGTGCCAGCAGCCGCGGTAATACGGAGGGTGCAAGCGTTAATCGGAATTACTGGGCGTAAAGCGCGCGTAGGCGGCTTGTTAAGTCGGATGTGAAATCCCCGAGCTCAACTTGGGAACTGCATTCGATACTGGCTCGCTGGAGTGTGGTAGAGGGAAGTGGAATTCCAGGTGTAGCGGTGAAATGCGTAGATATCTGGAGGAACACCAGTGGCGAAGGCGG…	Bacteria;Proteobacteria;Gammaproteobacteria;Immundisolibacterales;Immundisolibacteraceae;
Otu45	0.654125	0.561478	0.117886	CCAGACCTACGGGGGGCACCAGTGGGGAATATTGGACAATGGGCGAAAGCCTGATCCAGCCATGCCGCGTGTGTGAAGAAGGCCCTCGGGTCGTAAAGCACTTTAAGCTGGGAGGAAGGGTTGTAACCTAATACGTTGCAATTTTGACGTTACCAGCAGAATAAGCACCGGCTAACTCTGTGCCAGCAGCCGCGGTAATACAGAGGGTGCAAGCGTTAATCGGAATTACTGGGCGTAAAGCGCGCGTAGGTGGCTTGGTAAGTTGAATGTGAAATCCCCGGGCTCAACCTGGGAACTGCATCCAAAACTGCCTGGCTAGAGTACGGTAGAGGGTGGTGGAATTTCCTGTGTAGCGGTGAAATGCGTAGATATAGGAAGGAACACCAGTGGCGAAGGCGA…	Bacteria;Proteobacteria;Gammaproteobacteria;Pseudomonadales;Pseudomonadaceae;Pseudomonas;
Otu35	0.197934	0.864236	0.0458445	CCAGACCTACGGGCGGCAGCAGTGGGGAATTTTGGACAATGGGCGAAAGCCTGATCCAGCCATGCCGCGTGTGTGAAGAAGGTCTTCGGATTGTAAAGCACTTTAAGTTGGGAGGAAGGGCAGTAAGTTAATACCTTGCTGTTTTGACGTTACCAACAGAATAAGCACCGGCTAACTTCGTGCCAGCAGCCGCGGTAATACGAAGGGTGCAAGCGTTAATCGGAATTACTGGGCGTAAAGCGCGCGTAGGTGGTTCAGCAAGTTGGATGTGAAATCCCCGGGCTCAACCTGGGAACTGCATCCAAAACTACTGAGCTAGAGTACGGTAGAGGGTGGTGGAATTTCCTGTGTAGCGGTGAAATGCGTAGATATAGGAAGGAACACCAGTGGCGAAGGCGA…	Bacteria;Proteobacteria;Gammaproteobacteria;Pseudomonadales;Pseudomonadaceae;Pseudomonas;
Otu14	1.65133	2.0716	0.144083	CCAGACCTACGGGGGGCAGCAGTGGGGAATATTGGACAATGGGCGCAAGCCTGATCCAGCAATGCCGCGTGTGTGAAGAAGGCCTTCGGGTTGTAAAGCACTTTTATCAGGAGCGAAATGCCGCGGGCTAATACCCTGCGGAGCTGACGGTACCTGAGGAATAAGCACCGGCTAACTTCGTGCCAGCAGCCGCGGTAATACGAAGGGTGCAAGCGTTAATCGGAATTACTGGGCGTAAAGCGTGCGTAGGCGGTTACTTAAGTCTGCTGTGAAATCCCTGGGCTCAACCTGGGAATGGCGGTGGATACTGGGTAGCTAGAGTGTGATAGAGGATGGTGGAATTCCCGGTGTAGCGGTGAAATGCGTAGAGATCGGGAGGAACACCAGTGGCGAAGGCGG…	Bacteria;Proteobacteria;Gammaproteobacteria;Xanthomonadales;Rhodanobacteraceae;
Otu43	0.0716332	0.00550469	0.00873229	CCAGACCTACGGGGTGCAGCAGTGGGGAATATTGCACAATGGGCGAAAGCCTGATGCAGCGACGCCGCGTGAGGGATGACGGCCTTCGGGTTGTAAACCTCTTTCAGCAGGGAAGAAGCCACAAGTGACGGTACCTGCAGAAGAAGCGCCGGCTAACTACGTGCCAGCAGCCGCGGTAATACGTAGGGGGCGAGCGTTGTCCGGAATGATTGGGCGTAAAGGGCGTGTAGGCGGCAGGTTAAGTCTGGTGTGAAAGACCACGGCTCAACCGTGGGATGTCATTGGAAACTGGCTTGCTTGAGTGCAGGAGAGGTGCGTGGAATTCCTGGTGTAGCGGTGAAATGCGTAGATATCAGGAGGAACACCGATGGCGAAGGCAGCGCACTGGCCTGTAACTGA…	Bacteria;
Otu38	0.00377017	0	0	CCAGACCTACGCGTTGCACCAGTGAGGAATCTTGGACAATGGGCGCAAGCCTGATCCAGCCATGCCGCGTGGGTGAAGAAGGCCTTAGGGTTGTAAACCCCTTTCAGCGGGGAAGATAATGACGGTACCCGCAGAAGAAGCCCCGGCTAACTCCGTGCCAGCAGCCGCGGTAATACGGAGGGGGCTAGCGTTGTTCGGAATGATTGGGCGTAAAGGGCGTGTAGGCGGCAGGTTAAGTCTGGTGTGAAAGACCACGGCTCAACCGTGGGATGTCATTGGAAACTGGCTTGCTTGAGTGCAGGAGAGGTGCGCGGAATTCCTGGTGTAGCGGTGAAATGCGTAGATATCAGGAGGAATACCAGTGGCGAAGGCGACTTTCTGGACTTAAACTGACGCTGA…	Bacteria;
Otu18	0.0245061	0	0	CCAGACCTACGGGGTGCAGCAGTTGAGGAACTTTTACAATGCTCGAAAGAGTGATCGAGTGAGCCAGAGTGTTTCTCTTAGAGAAACTTTTGTCTGCTGTAAAAAGGCAGACGAATAAGGACTGGGCAAGACCGGTGCCAGCCGCCGCGGTAATACCGGCGGTCCGAGTCGCATCCACATTTATTGGGTCTAAAACATTCGTAGCTTGTTTTGTAAGTTTCTTGTGAAATTTCATGTCTCAAGCATGAAGCGCGCAAGAAATACTACATTACTAGAGACCGGAAGGCGTAAAGAGTACGATTAAGGTAGCGGTAAAATGTGTTAATCTTAATTGGACTAACAATGGCGAAGGCACTTTACGAGTACGGATCTGACAGTGAGGGATGAAGGCTAGGGGCG…	Unclassified;
Otu20	0.186623	0	0	CCAGACCTACGGGGGGCAGCAGTTACGAAACCTCACCAATGCGCGAAAGCGCGAGTGGGCCAAGCCGAGTGATGGGGGATAACTCCATCTGTGGCGGATCCGTAATATGGACCGCTAGAAAGGAGAGGGCAAGGCTGGTGCCAGCCGCCGCGGTAAAACCAGCTCTTCGAGTGGTGTCCATGATTATTGAGCTTAAAGCGTTCGTAGCCTGCTTGGTAGGTCCCTGCTTAAATCCGGTCGCTCAACGGTCGGTCTGGTAGGGATACCGCCTTGCTTGGGGACGGGAGACGGCAACGGTATTCCATAGGTAAGGGTGAAATCTAATGATCTATGGAGGACCACCAGTGGCGAAGGCGGTTGTCGAGAACGTGCCCGACGGTGAGGGACGAAACCCAGGGG…	Unclassified;
