# Supplementary material for: Prokaryotic Life Associated with Coal-Fire Gas Vents Revealed by Metagenomics
Source: Biology (Basel). 2023 May 15;12(5):723. doi: 10.3390/biology12050723 (PMC10215811; doi:10.3390/biology12050723)
Supplement: Supplementary file 1 [file biology-12-00723-s001.zip › Table S2.xls]

## Sheet: Table S2
MAG ID	Completeness (%)	Contamination (%)	rRNA genes (number)	tRNA genes	Protein-coding genes	Contigs	MAG size (bp)	GC (%)	Sequence coverage (fold)	Share in metagenome (%)	Taxonomic classification (Genome Taxonomy Database)
Bu90	99.57	0	NA	NA	NA	29	3555549	56.6	10.22	0.151391	d__Bacteria;p__Acidobacteriota;c__Acidobacteriae;o__Acidobacteriales;f__Acidobacteriaceae;g__Acidobacterium_A;s__Acidobacterium_A ailaaui
Bu38	96.89	0.23	NA	NA	NA	27	3317815	71.2	11.41	0.157718	d__Bacteria;p__Actinobacteriota;c__Actinobacteria;o__Actinomycetales;f__Micrococcaceae;g__Micrococcus;s__
Bu41	98.64	0	NA	NA	NA	19	3751968	67.2	18.78	0.29356	d__Bacteria;p__Actinobacteriota;c__Actinobacteria;o__Mycobacteriales;f__Mycobacteriaceae;g__Mycobacterium;s__
Bu77	99.01	0.49	5S (1), 16S (1), 23S (1)	44	2328	2	2828842	47.1	282.48	3.32919	d__Bacteria;p__Bacteroidota;c__Bacteroidia;o__Chitinophagales;f__Chitinophagaceae;g__Thermoflavifilum;s__
Bu91	96.22	0.84	5S (1), 16S (1)	47	3340	64	3521917	63.2	8.79	0.128976	d__Bacteria;p__Binatota;c__Binatia;o__Binatales;f__Binataceae;g__;s__
Bu17	85.67	1.25	NA	NA	NA	77	3646927	71.3	9.27	0.140847	d__Bacteria;p__Chloroflexota;c__Chloroflexia;o__Thermomicrobiales;f__Thermomicrobiaceae;g__Sphaerobacter;s__
Bu33	96.7	4.36	5S (3)	44	4502	433	5039969	55.6	7.79	0.163571	d__Bacteria;p__Chloroflexota;c__Ktedonobacteria;o__Ktedonobacterales;f__Ktedonobacteraceae;g__;s__
Bu67	96.86	4.95	5S (2)	47	4446	314	5612397	60.8	8.08	0.18893	d__Bacteria;p__Chloroflexota;c__Ktedonobacteria;o__Ktedonobacterales;f__Ktedonobacteraceae;g__Thermogemmatispora;s__
Bu78	97.57	2.93	5S (1)	39	2794	248	2985011	40.1	7.58	0.0942665	d__Bacteria;p__Firmicutes;c__Bacilli;o__Bacillales;f__Domibacillaceae_A;g__Bacillus_O;s__
Bu12	94.46	2.33	5S (1)	39	2144	65	2173759	56	8.79	0.0796054	d__Bacteria;p__Firmicutes; c__Bacilli; o__Bu12; f__Bu12; g__Bu12
Bu81	83.55	0	5S (1)	25	1737	62	1796463	37.8	59.94	0.448619	d__Bacteria;p__Firmicutes_A;c__Thermoanaerobacteria;o__Thermoanaerobacterales;f__Thermoanaerobacteraceae;g__Caldanaerobacter;s__Caldanaerobacter subterraneus
Bu09	94.98	1.44	5S (3)	53	2084	33	2224868	34.7	474.52	4.39846	d__Bacteria;p__Firmicutes_A;c__Thermoanaerobacteria;o__Thermoanaerobacterales;f__Thermoanaerobacteraceae;g__Thermoanaerobacter;s__
Bu65	86.17	0.97	NA	NA	NA	608	2645282	34.5	5.87	0.0646923	d__Bacteria;p__Firmicutes_A;c__Thermoanaerobacteria;o__Thermoanaerobacterales;f__Thermoanaerobacteraceae;g__Thermoanaerobacterium;s__
Bu18	95.51	0.71		24	2255	139	2389544	57.5	11.97	0.119166	d__Bacteria;p__Firmicutes_B;c__Desulfotomaculia;o__Desulfotomaculales;f__Desulfovirgulaceae;g__;s__
Bu69	86.71	0.84		38	2379	19	2372097	54.7	109.29	1.08008	d__Bacteria;p__Firmicutes_B;c__Desulfotomaculia;o__Desulfotomaculales;f__Desulfovirgulaceae;g__Desulfotomaculum_A;s__Desulfotomaculum_A australicum
Bu11	98.61	3.44		35	2503	192	2397530	54.6	8.49	0.0848035	d__Bacteria;p__Firmicutes_B;c__Moorellia;o__Moorellales;f__Moorellaceae;g__Moorella;s__Moorella humiferrea
Bu85	96.92	0		32	2464	84	2534484	57.3	9.9	0.104536	d__Bacteria;p__Firmicutes_B;c__Moorellia;o__Moorellales;f__Moorellaceae;g__UBA12545;s__
Bu02	90,1 *	0,99 **	5S (2), 16S (2), 23S (2)	46	2147	1	2316832	54	106.88	1.03165	d__Bacteria;p__Firmicutes_E;c__DTU015;o__D8A-2;f__D2;g__;s__
Bu31	86.63	0	5S, 16S, 23S	44	1719	19	1947571	58.1	39.78	0.322775	d__Bacteria;p__Firmicutes_E;c__DTU015;o__D8A-2;f__;g__;s__
Bu92	92.08	2.97		35	2133	65	2189496	71.8	23.51	0.214456	d__Bacteria;p__Firmicutes_E;c__Thermaerobacteria;o__;f__;g__;s__
Bu32	87.79	0.99	NA	NA	NA	15	2355161	73	166.53	1.63401	d__Bacteria;p__Firmicutes_E;c__Thermaerobacteria;o__;f__;g__;s__
Bu54	86.42	0.83	NA	NA	NA	24	2325056	73.7	63.94	0.619367	d__Bacteria;p__Firmicutes_E;c__Thermaerobacteria;o__;f__;g__;s__
Bu84	84.36	0.99	NA	NA	NA	270	1495159	63.1	6.73	0.0419223	d__Bacteria;p__Firmicutes_E;c__Thermaerobacteria;o__;f__;g__;s__
Bu52	94.61	0		42	2240	126	2618019	65.1	12.85	0.140158	d__Bacteria;p__Firmicutes_G;c__DTU084;o__DTU084;f__;g__;s__
Bu26	91.67	0.98	5S (1)	40	2072	58	2558240	62.7	17.63	0.187904	d__Bacteria;p__Firmicutes_G;c__Limnochordia;o__Limnochordales;f__Limnochordaceae;g__;s__
Bu05	87.97	0	5S (2), 16S (2), 23S (2)	45	2560	8	2886589	70.1	171.12	2.05792	d__Bacteria;p__Firmicutes_G;c__Limnochordia;o__Limnochordales;f__Limnochordaceae;g__;s__
Bu89	91.67	1.96		43	2213	20	2594305	61.3	25.88	0.279723	d__Bacteria;p__Firmicutes_G;c__Limnochordia;o__Limnochordales;f__;g__;s__
Bu80	81.17	3.06	NA	NA	NA	340	1764872	65	6.26	0.0460288	d__Bacteria;p__Firmicutes_G;c__UBA5301;o__UBA5301;f__;g__;s__
Bu66	90.64	0	5S (2), 16S (2), 23S (2)	52	1627	2	1802791	63.8	629.09	4.72499	d__Bacteria;p__Firmicutes_I;c__Bacilli_A;o__Thermicanales;f__Thermicanaceae;g__Brockia;s__Brockia lithotrophica
Bu53	90.13	0	5S (2), 16S (1), 23S (1)	23	1996	67	2220620	50.4	139.81	1.29347	d__Bacteria;p__Firmicutes_I;c__Bacilli_A;o__Thermicanales;f__Thermicanaceae;g__Carbobacillus;s__Carbobacillus altaicus
Bu13	90.51	0.26		35	1840	18	1916067	62.4	123.93	0.989303	d__Bacteria;p__Firmicutes_I;c__Bacilli_A;o__Thermicanales;f__Thermicanaceae;g__Hydrogenibacillus;s__
Bu28	92.18	0	5S (1), 16S (1), 23S (1)	40	1991	74	2145850	67.2	3663.42	32.7513	d__Bacteria;p__Firmicutes_I;c__Bacilli_A;o__Thermicanales;f__Thermicanaceae;g__Hydrogenibacillus;s__Hydrogenibacillus schlegelii
Bu36	86.54	1.15		10	2044	443	1938883	49.5	5.17	0.0417623	d__Bacteria;p__Firmicutes_I;c__Bacilli_A;o__Thermicanales;f__Thermicanaceae;g__Thermicanus;s__
Bu76	91.86	1.05	16S (1), 23S (1)	40	2154	71	2268126	60.2	291.96	2.75888	d__Bacteria;p__Firmicutes_K;c__Alicyclobacillia;o__Kyrpidiales;f__Kyrpidiaceae;g__Kyrpidia;s__Kyrpidia tusciae
Bu37	80.71	0.26	NA	NA	NA	38	2214082	61.2	21.93	0.20229	d__Bacteria;p__Firmicutes_K;c__Alicyclobacillia;o__Kyrpidiales;f__Kyrpidiaceae;g__;s__
Bu79	86.96	0.26	NA	NA	NA	51	2133340	61.6	11.1	0.0986564	d__Bacteria;p__Firmicutes_K;c__Alicyclobacillia;o__Kyrpidiales;f__Kyrpidiaceae;g__Kyrpidia;s__
Bu49	91.31	8.21	NA	NA	NA	132	4457308	70.2	9.32	0.173074	d__Bacteria;p__Proteobacteria;c__Alphaproteobacteria;o__Acetobacterales;f__Acetobacteraceae;g__;s__
Bu46	98.33	0.2	NA	NA	NA	79	6402524	67.3	13.86	0.369706	d__Bacteria;p__Proteobacteria;c__Gammaproteobacteria;o__Burkholderiales;f__Burkholderiaceae;g__Burkholderia;s__Burkholderia multivorans
Bu10	93.1	7.07	NA	NA	NA	75	3243635	67.4	14.97	0.2023	d__Bacteria;p__Proteobacteria;c__Gammaproteobacteria;o__Nevskiales;f__Nevskiaceae;g__;s__
Bu63	82.76	1.72	NA	NA	NA	15	2454627	68.8	16.24	0.166079	d__Bacteria;p__Proteobacteria;c__Gammaproteobacteria;o__Xanthomonadales;f__Rhodanobacteraceae;g__Fulvimonas;s__
* missing markers are also absent in phylogenetically-related MAGs
** one duplicated marker is also present tin two copies in most phylogenetically-related MAGs
NA, MAG was not annotated
