# Supplementary material for: Prokaryotic Life Associated with Coal-Fire Gas Vents Revealed by Metagenomics
Source: Biology (Basel). 2023 May 15;12(5):723. doi: 10.3390/biology12050723 (PMC10215811; doi:10.3390/biology12050723)
Supplement: Supplementary file 1 [file biology-12-00723-s001.zip › Table S3.xls]

## Sheet: Table S3
Nucleotide sequence accession numbers
16S rRNA gene sequences	SRA accession number
Bu22-1	SRR13594804
Bu22	SRR13594805
Bu21	SRR13594806
Mertagenome of Bu22-1 sample	SRA accession number
Illumina reads	SRR24392716
MinION reads	SRR24392715
MAGs	Assembly accession number
Bu77	GCA_014961315.1
Bu91	GCA_014896235.1
Bu33	GCA_014896635.1
Bu67	GCA_014896615.1
Bu78	GCA_014896555.1
Bu12	GCA_014896485.1
Bu81	GCA_014896475.1
Bu09	GCA_014896455.1
Bu18	GCA_014896425.1
Bu69	GCA_014896415.1
Bu11	GCA_014896575.1
Bu85	GCA_014896385.1
Bu02	GCA_018208355.1
Bu31	GCA_014896535.1
Bu92	GCA_014896375.1
Bu52	GCA_014896355.1
Bu26	GCA_014896305.1
Bu05	GCA_014896295.1
Bu89	GCA_014896315.1
Bu66	GCA_014896675.1
Bu53	GCA_014896275.1
Bu13	GCA_014896255.1
Bu28	GCA_014896515.1
Bu36	GCA_014896565.1
Bu76	GCA_014896655.1
